# Supplementary material for: A role for annexin A2 in scaffolding the peroxiredoxin 2–STAT3 redox relay complex
Source: Nat Commun. 2020 Sep 9;11:4512. doi: 10.1038/s41467-020-18324-9 (PMC7481202; doi:10.1038/s41467-020-18324-9)
Supplement: Supplementary file 3 — Source Data [file 41467_2020_18324_MOESM3_ESM.xlsx]

## Sheet: Fig. 1a
	Fig 1a

## Sheet: Fig 1b
	Fig 1b

## Sheet: Fig 2b
	Fig 2b

## Sheet: Fig 2e
	Fig 2e

## Sheet: Fig 3a
		Fig 3a

## Sheet: Fig 3c
	Fig 3c

## Sheet: Fig 4a
	Fig 4a

## Sheet: Fig 4b
	Fig 4b

## Sheet: Fig 4c
	Fig 4c

## Sheet: Fig 4d
		Fig 4d

[truncated: 3 more sheets: Fig. 4e and Supp. Fig. 4d, Fig 5a, Fig 5b]
